# Supplementary material for: The Human Milk Microbiota Produces Potential Therapeutic Biomolecules and Shapes the Intestinal Microbiota of Infants
Source: Int J Mol Sci. 2022 Nov 19;23(22):14382. doi: 10.3390/ijms232214382 (PMC9699365; doi:10.3390/ijms232214382)
Supplement: Supplementary file 1 [file ijms-23-14382-s001.zip]

Archive with 4 entries (4 files):
- Supplementary figure S1.tif
- Supplementary figure S2.tif
- Supplementary figure S3.tif
- Supplementary figure S4.tif
